# Supplementary material for: Impact of Patients, Nurses, and Workload on the Use of a Nurse-Initiated Pain Protocol at Triage in the Emergency Department: A Single-Center Retrospective Observational Study
Source: J Clin Med. 2026 Jan 18;15(2):782. doi: 10.3390/jcm15020782 (PMC12842159; doi:10.3390/jcm15020782)
Supplement: Supplementary file 1 [file jcm-15-00782-s001.zip]

Archive with 1 entries (1 files):
- jcm-4056976-supplementary.pdf
